# Supplementary material for: Postprandial plasma glucose excursion is associated with an atherogenic lipid profile in individuals with type 2 diabetes mellitus: A cross-sectional study
Source: PLoS One. 2021 Oct 20;16(10):e0258771. doi: 10.1371/journal.pone.0258771 (PMC8528281; doi:10.1371/journal.pone.0258771)
Supplement: S1 File — (XLSX) [file pone.0258771.s001.xlsx]

## Sheet: Sheet1
ID	Creatinine (mg/dL)	Weight (kilograms)	Height (centimeters)	Alanine transaminase (U/L)	Triglyceride (mg/dL)	High density lipoprotein cholesterol (mg/dL)	Low density lipoprotein cholesterol (mg/dL)	Systolic blood pressure (mm Hg)	Diastolic blood pressure (mm Hg)	Fasting plasma glucose (mg/dL)	Serum HbA1C (%)	2-hour postprandial plasma glucose (mg/dL)	Glucose excursion	Metformin dose (mg per day)	hs-CRP (mg/dL)	Statin use	Diabetes duration (years)	Waist circumference (centimeters)	Body mass index (kg/m2)	Total cholesterol (mg/dL)
1	0.72	103	175	52	120	36	97	129	83	202	9	341	139	2000	0.224	Rosuvastatin	1	92.7	33.6327	157
2	0.78	80	160	56	246	34	175	131	85	102	7.3	175	73	1500	0.182	Atorvastatin	6.7974	72	31.25	258.2
3	0.71	80	153	14	114	46	96	122	67	112	6.6	120	8	500	0.14	Atorvastatin	4.53011	72	34.1749	164.8
4	0.81	89	160	26	92	42	87	119	70	104	10.7	144	40	2000	0.182	Rosuvastatin	9.76235	80.1	34.7656	147.4
5	0.48	92	156	52	93	55	93	116	82	102	6.7	105	3	2000	0.3	Atorvastatin	4.98204	82.8	37.8041	166.6
6	0.7	53	165	15	88	39	49	120	80	145	6.6	155	10	1000	0.29	Pravastatin	2.4614	47.7	19.4674	105.6
7	0.49	68	164	26	143	43	134	161	96	218	9.6	250	32	1500	0.41	Atorvastatin	2.41881	61.2	25.2826	205.6
8	0.98	82	182	15	327	33	119	128	86	112	10	152	40	500	0.308	Atorvastatin	1	73.8	24.7555	217.4
9	0.61	50	170	96	249	37	137	120	80	113	12	233	120	500	0.182	Rosuvastatin	4.60666	45	17.301	223.8
10	0.88	77	161	31	297	30	128	131	78	90	6.2	123	33	2000	0.2	Atorvastatin	3.229	69.3	29.7056	217.4
11	0.87	112	169	43	110	44	81	121	71	105	6.5	140	35	2000	0.25	Pravastatin	3.229	100.8	39.2143	147
12	0.76	61	160	32	123	54	115	139	76	126	6.6	174	48	1000	0.252	Rosuvastatin	1.82866	54.9	23.8281	193.6
13	0.59	53	157	18	146	50	143	117	77	169	7.7	382	213	2000	0.187	Atorvastatin	10.6056	47.7	21.5019	222.2
14	0.63	85	165	60	107	43	128	167	96	145	8	239	94	1500	0.224	Atorvastatin	1	76.5	31.2213	192.4
15	0.68	79.5	160	57	153	42	145.6	144	100	142	10.1	308	166	1500	0.153	Pravastatin	3.48261	71.55	31.0547	218.2
16	0.65	82	165	24	149	37	136	128	78	141	8.5	212	71	2000	0.336	Rosuvastatin	1.37224	73.8	30.1194	202.8
17	0.81	70	167	57	54	34	71	120	80	101	9.6	186	85	1000	0.294	Atorvastatin	3.01013	63	25.0995	115.8
18	0.68	59	153	18	99	38	153	103	67	134	10	256	122	2000	0.126	Pravastatin	10.6642	53.1	25.204	210.8
19	0.7	100	176	44	160	39	164	115	82	112	14.6	138	26	2000	0.38	Atorvastatin	4.42577	90	32.2831	235
20	1.04	89	176	195	256	37	115	151	90	100	12.6	132	32	1500	0.13	Rosuvastatin	3.78735	80.1	28.7319	203.2
21	0.68	114	171	53	106	35	132	158	84	136	7.3	195	59	2000	0.336	Atorvastatin	3.78735	102.6	38.9864	188.2
22	0.58	66	163	13	325	81	179	136	85	167	8.5	171	4	1000	0.32	Pravastatin	5.73854	59.4	24.841	325
23	0.71	97	165	52	158	35	96	126	85	102	7.8	120	18	1000	0.09	Atorvastatin	0.904053	87.3	35.629	162.6
24	0.78	66.8	168	16	83	46	155	123	85	110	16	151	41	2000	0.448	Rosuvastatin	2.32231	60.12	23.6678	217.6
25	0.8	73	159	17	128	53	145	139	79	128	9.4	185	57	1000	0.504	Atorvastatin	7.67218	65.7	28.8754	223.6
26	0.66	76.5	166	99	156	38	154	130	79	123	6.1	194	71	2000	0.168	Atorvastatin	1	68.85	27.7616	223.2
27	0.88	64	172	78	283	59	110	156	91	137	6.4	232	95	2000	0.266	Atorvastatin	8.97477	57.6	21.6333	225.6
28	0.88	82	168	16	59	46	82	127	81	276	14.5	398	122	1500	0.574	Rosuvastatin	8.8736	73.8	29.0533	139.8
29	0.89	63	167	36	27	59	78	105	56	110	6.7	115	5	1500	0.42	Rosuvastatin	10.7824	56.7	22.5896	142.4
30	0.79	78	176	19	193	40	197	121	92	115	11.3	145	30	500	0.29	Atorvastatin	10.8313	70.2	25.1808	275.6
31	0.44	51.8	160	36	84	37	124	115	73	198	10.2	295	97	2000	0.462	Rosuvastatin	10.8313	46.62	20.2344	177.8
32	0.79	63	168	29	143	25	37	115	63	131	7.4	156	25	1500	0.11	Atorvastatin	2.00766	56.7	22.3214	90.6
33	0.74	76	161	98	141	38	136	118	88	117	9.2	238	121	2000	0.448	Pravastatin	9.05275	68.4	29.3199	202.2
34	0.93	85	160	35	124	31	152	154	98	132	9.9	158	26	2000	0.04	Atorvastatin	6.48984	76.5	33.2031	207.8
35	0.8	70	172	32	75	55	128	130	80	103	7.3	145	42	1000	0.336	Rosuvastatin	5.63796	63	23.6614	198
36	0.97	92	174	58	83	34	110	131	81	137	7.6	190	53	2000	0.364	Pravastatin	0.961792	82.8	30.3871	160.6
37	0.92	77	169	28	187	42	129	134	93	125	6.7	242	117	1000	0.126	Atorvastatin	10.4203	69.3	26.9598	208.4
38	0.85	82	170	20	105	47	117	131	99	116	8.4	148	32	1000	0.32	Pravastatin	4.07377	73.8	28.3737	185
39	1.6	117	160	26	77	54	66	125	80	144	9.5	179	35	1000	0.12	Rosuvastatin	1	105.3	45.7031	135.4
40	0.65	66	154.5	43	156	44	244	98	62	128	7.3	172	44	1000	0.168	Atorvastatin	7.5581	59.4	27.6495	319.2
41	0.5	58	152	18	111	55	143	104	68	126	6.4	190	64	2000	0.154	Atorvastatin	7.5581	52.2	25.1039	220.2
42	1.1	86	178	28	100	33	126	137	82	116	7.7	201	85	1000	0.084	Rosuvastatin	9.7273	77.4	27.143	179
43	0.9	86	465	31	85	38	137	130	80	106	7.4	212	106	1500	0.588	Rosuvastatin	6.16847	77.4	3.97734	192
44	0.9	65	184	43	263	35	43	130	80	112	6.5	123	11	2000	0.07	Pravastatin	7.81587	58.5	19.199	130.6
45	0.7	74	163	131	178	45	80	114	73	129	6.4	151	22	1500	0.26	Pravastatin	8.70543	66.6	27.852	160.6
46	0.57	79.8	157	25	113	43	77	145	87	102	7.9	138	36	500	0.06	Rosuvastatin	7.56813	71.82	32.3745	142.6
47	0.61	55	155	16	110	50	94	130	82	109	9.7	157	48	1000	0.364	Atorvastatin	10.5339	49.5	22.8928	166
48	0.52	88	168	42	312	54	104	133	85	140	7.8	212	72	1000	0.476	Atorvastatin	7.12282	79.2	31.1791	220.4
49	0.58	97	171	28	85	43	124	135	90	134	6.9	211	77	1000	0.07	Pravastatin	5.16193	87.3	33.1726	184
50	0.59	70	165	17	213	29	96	120	80	139	7.1	223	84	1000	0.098	Rosuvastatin	9.11262	63	25.7117	167.6
51	0.96	68	161	40	171	31	84	148	103	123	6.5	131	8	1500	0.32	Atorvastatin	9.11262	61.2	26.2336	149.2
52	0.7	72.5	165	86	146	56	95	128	78	185	6.2	197	12	2000	0.32	Pravastatin	1.67575	65.25	26.6299	180.2
53	0.61	74	164	16	158	44	75	156	94	127	6	144	17	2000	0.26	Rosuvastatin	7.07071	66.6	27.5134	150.6
54	0.6	57.5	157	32	194	45	145	103	141	135	6	154	19	1000	0.28	Atorvastatin	7.43411	51.75	23.3275	228.8
55	0.76	69	167	30	359	37	65	130	89	123	9.2	142	19	2000	0.11	Pravastatin	2.83466	62.1	24.7409	173.8
56	0.79	90	178	19	174	29	92	152	81	104	12.4	139	35	2000	0.16	Rosuvastatin	3.89329	81	28.4055	155.8
57	0.8	109	174	34	110	56	82	137	87	111	10.1	123	12	1000	0.36	Atorvastatin	2.72209	98.1	36.0021	160
58	0.7	64	155	72	344	41	149	141	80	189	6.8	206	17	1000	0.18	Pravastatin	2.97629	57.6	26.6389	258.8
59	0.97	125	173	71	151	47	205	145	85	132	8.1	153	21	1000	0.11	Rosuvastatin	10.6521	112.5	41.7655	282.2
60	0.83	62	166	24	104	39	67	141	82	128	6.6	173	45	2000	0.294	Atorvastatin	1	55.8	22.4996	126.8
61	0.85	78	161	84	76	43	123	125	69	148	8.6	211	63	2000	0.126	Atorvastatin	6.35509	70.2	30.0914	181.2
62	1.31	77	173	17	194	49	69	152	82	128	6.6	198	70	2000	0.168	Rosuvastatin	6.60376	69.3	25.7276	156.8
63	1.04	85	174	83	135	45	128	135	90	111	7.8	190	79	2000	0.364	Atorvastatin	3.27057	76.5	28.075	200
64	1.06	68	163	18	170	37	63	123	71	122	6.4	210	88	1000	0.532	Pravastatin	10.1507	61.2	25.5937	134
65	0.58	55	154	13	165	41	135	114	70	134	8.5	183	49	1500	0.266	Rosuvastatin	2.47731	49.5	23.1911	209
66	0.6	59	155	42	54	56	87	103	64	106	6.8	127	21	1500	0.21	Atorvastatin	6.79049	53.1	24.5578	153.8
67	0.77	83	167	26	201	33	66	144	83	134	11	178	44	2000	0.098	Atorvastatin	4.26424	74.7	29.7608	139.2
68	0.55	103	166.4	63	181	31	114	138	85	122	6.8	181	59	1000	0.504	Atorvastatin	2.75044	92.7	37.1989	181.2
69	0.76	52	161	26	161	49	111	141	90	114	6.9	180	66	1000	0.266	Pravastatin	5.80593	46.8	20.061	192.2
70	0.54	76	154	21	185	48	154	125	90	97	7.9	167	70	2000	0.364	Atorvastatin	1	68.4	32.0459	239
71	0.67	97	159	146	126	54	133	148	84	90	6.6	169	79	1000	0.238	Rosuvastatin	3.88375	87.3	38.3687	212.2
72	0.69	89	168	22	109	43	97	120	79	149	7.1	306	157	1000	2.04	Atorvastatin	5.24104	80.1	31.5334	161.8
73	0.93	76	173	55	103	24	54	130	80	138	7.6	151	13	2000	0.14	Pravastatin	0.621359	68.4	25.3934	98.6
74	0.89	88	178	71	145	28	113	97	64	119	6.6	135	16	2000	0.22	Rosuvastatin	5.97266	79.2	27.7743	170
75	0.41	74	160	28	228	35	90	120	78	142	7.8	194	52	2000	0.154	Rosuvastatin	0.865864	66.6	28.9062	170.6
76	1	69	169.5	49	214	29	64	166	96	158	8.5	223	65	1500	0.084	Atorvastatin	0.681778	62.1	24.0165	135.8
77	0.7	63	163	54	130	41	135	111	72	89	6.5	91	2	1000	0.2	Rosuvastatin	4.86312	56.7	23.7118	202
78	0.57	74	162	17	111	31	99	126	86	199	10.9	203	4	1500	0.04	Atorvastatin	8.45092	66.6	28.1969	152.2
79	0.89	71	169	36	138	39	126	125	79	102	11.5	109	7	2000	0.31	Rosuvastatin	8.58696	63.9	24.8591	192.6
80	1.1	84	166	33	228	57	125	158	97	128	6.8	168	40	2000	0.336	Rosuvastatin	10.2668	75.6	30.4834	227.6
81	1.3	60	162	51	185	39	151	125	85	129	8.6	181	52	1000	0.588	Atorvastatin	10.2668	54	22.8624	227
82	0.54	71	174	29	75	37	188	122	76	112	12.4	236	124	2000	0.154	Rosuvastatin	8.78845	63.9	23.4509	240
83	0.62	72	159	22	119	50	85	136	89	115	7.8	118	3	1000	0.09	Rosuvastatin	5.74128	64.8	28.4799	158.8
84	1.5	52.5	150	32	393	30	29.4	106	72	108	8.1	116	8	2000	0.26	Atorvastatin	2.6483	47.25	23.3333	138
85	0.7	86	150	12	77	42	115	139	84	124	8.2	135	11	1500	0.41	Rosuvastatin	1	77.4	38.2222	172.4
86	0.9	46	158	14	131	49	154	92	62	116	9.9	157	41	1500	0.588	Atorvastatin	10.3741	41.4	18.4265	229.2
87	0.92	79	158	25	240	41	136	122	88	150	10.2	268	118	2000	0.196	Pravastatin	0.83673	71.1	31.6456	225
88	0.71	56	159	17	94	55	174	96	67	84	7	274	190	2000	0.408	Rosuvastatin	5.89081	50.4	22.151	247.8
89	0.95	74	160	20	121	42	169	110	65	100	11	443	343	2000	0.187	Rosuvastatin	3.17623	66.6	28.9062	235.2
90	0.53	86	158	30	114	56	96	138	89	128	6.8	139	11	2000	0.26	Atorvastatin	5.23575	77.4	34.4496	174.8
91	0.73	69.5	164	21	261	40	77	122	81	124	7.6	136	12	1000	0.24	Rosuvastatin	5.23575	62.55	25.8403	169.2
92	0.64	54	157	27	80	31	97	137	88	101	7.3	116	15	500	0.06	Atorvastatin	1	48.6	21.9076	144
93	0.9	78	176	39	161	39	147	128	90	133	12.3	153	20	1000	0.14	Pravastatin	3.22727	70.2	25.1808	218.2
94	0.63	86	160	33	70	43	85	135	73	130	8.9	153	23	2000	0.24	Rosuvastatin	1.34905	77.4	33.5937	142
95	1.2	77	176	62	136	38	115	120	92	185	10.4	238	53	2000	0.434	Atorvastatin	5.78484	69.3	24.858	180.2
96	1	71	162	47	132	56	135	118	73	156	9.6	215	59	1000	0.266	Rosuvastatin	6.00963	63.9	27.0538	217.4
97	1	72	162	47	132	57	135	117	73	156	9.6	215	59	1000	0.196	Atorvastatin	1.80172	64.8	27.4348	218.4
98	0.68	81	158	24	113	86	212	130	80	77	6.3	154	77	1000	0.294	Rosuvastatin	4.12743	72.9	32.4467	320.6
99	1	65	159	35	60	50	119	133	79	114	11	217	103	1000	0.406	Atorvastatin	7.1293	58.5	25.711	181
100	0.58	80	167	47	58	46	73	142	96	101	9.7	106	5	2000	0.24	Rosuvastatin	1.1144	72	28.6851	130.6
101	0.77	54	160	11	79	54	97	108	65	126	7.3	162	36	1000	1.68	Atorvastatin	1.1144	48.6	21.0937	166.8
102	0.51	69	159	20	128	33	85	117	78	114	9.2	169	55	1500	0.21	Atorvastatin	3.6676	62.1	27.2932	143.6
103	0.45	64	157	15	45	46	100	171	87	124	7.2	185	61	2000	0.154	Rosuvastatin	4.74056	57.6	25.9645	155
104	0.47	59	165	11	141	38	114	144	100	126	9.5	203	77	2000	0.154	Rosuvastatin	4.50549	53.1	21.6713	180.2
105	0.61	80	167	182	146	27	93	120	80	187	11.5	273	86	1000	0.364	Rosuvastatin	6.02216	72	28.6851	149.2
106	0.62	74	163	77	127	41	130	104	56	115	9.9	251	136	1500	0.35	Atorvastatin	10.9371	66.6	27.852	196.4
107	0.85	74	168	56	92	32	96	147	85	104	6.8	114	10	1000	0.14	Rosuvastatin	6.06088	66.6	26.2188	146.4
108	0.61	52	157	51	285	40	79	139	69	147	9.9	157	10	1000	0.17	Pravastatin	5.84622	46.8	21.0962	176
109	1.05	78	150	30	91	62	88	121	74	135	6.9	148	13	2000	0.35	Pravastatin	4.66543	70.2	34.6667	168.2
110	0.9	89	177	37	87	61	132	130	91	113	6.6	132	19	2000	0.13	Rosuvastatin	1.1144	80.1	28.4082	210.4
111	0.9	75	172	22	84	48	164	142	81	116	10.9	149	33	2000	0.08	Atorvastatin	1.1144	67.5	25.3515	228.8
112	0.88	73	164	63	75	38	121	119	75	108	11.2	166	58	500	0.084	Pravastatin	3.6676	65.7	27.1416	174
113	0.62	50	150	55	112	58	145.6	132	76	104	7.7	187	83	1500	0.21	Atorvastatin	4.74056	45	22.2222	226
114	0.76	73	163	40	146	45	147	128	80	143	6.4	281	138	1000	0.546	Atorvastatin	4.50549	65.7	27.4756	221.2
115	0.8	58	160	23	472	30	61	147	97	112	6.8	117	5	1000	0.4	Rosuvastatin	6.02216	52.2	22.6562	185.4
116	1.3	68	160	16	293	42	91	130	77	129	12.3	134	5	2000	0.31	Pravastatin	10.9371	61.2	26.5625	191.6
117	1.1	74	174	26	250	35	43	131	79	137	12.7	143	6	1500	0.07	Rosuvastatin	6.06088	66.6	24.4418	128
118	0.6	98	173	25	227	46	115	123	84	110	6.5	117	7	2000	0.22	Rosuvastatin	5.84622	88.2	32.7442	206.4
119	0.9	70	164	36	89	61	134	120	82	99	6.4	110	11	1000	0.18	Atorvastatin	4.66543	63	26.0262	212.8
120	1.2	74	166	46	50	42	97	143	85	113	6.7	126	13	1500	0.07	Pravastatin	0.880992	66.6	26.8544	149
121	0.6	60	156	33	288	53	119	160	96	113	6.7	142	29	1000	0.17	Rosuvastatin	0.880992	54	24.6548	229.6
122	0.96	96	176	60	72	38	170	136	82	133	13.2	163	30	2000	0.32	Atorvastatin	5.97541	86.4	30.9917	222.4
123	0.6	85	155	133	135	42	120	128	81	115	6	151	36	1500	0.08	Pravastatin	4.91745	76.5	35.3798	189
124	0.87	58	160	16	217	43	85	130	75	144	9.5	187	43	1500	0.154	Rosuvastatin	0.144852	52.2	22.6562	171.4
125	1.1	78	168	28	96	57	145	120	81	111	9.3	171	60	2000	0.448	Rosuvastatin	4.44697	70.2	27.6361	221.2
126	1.3	57	163	7	64	38	127	125	76	116	7.1	176	60	1000	0.238	Pravastatin	3.6306	51.3	21.4536	177.8
127	0.73	64	160	53	104	44	127	145	95	111	8.3	175	64	1500	0.294	Rosuvastatin	10.7463	57.6	25	191.8
128	1.2	80	164	12	58	74	140	122	87	99	6.3	165	66	1000	0.322	Atorvastatin	10.5379	72	29.7442	225.6
129	0.67	77	156	24	149	64	168	152	81	128	8.6	195	67	2000	0.154	Atorvastatin	3.31801	69.3	31.6404	261.8
130	0.59	62.3	175	10	157	45	153	153	88	104	6.3	174	70	1500	0.588	Rosuvastatin	9.09773	56.07	20.3429	229.4
131	0.85	72	167	12	125	54	151	154	75	183	9.6	253	70	500	0.126	Atorvastatin	9.09773	64.8	25.8166	230
132	0.6	59	153	42	100	48	121	103	59	132	8.9	228	96	1500	0.168	Rosuvastatin	2.16341	53.1	25.204	189
133	0.74	62	160	25	95	33	123	149	79	149	6	152	3	1000	0.2	Rosuvastatin	9.58877	55.8	24.2187	175
134	0.87	69	171	25	460	35	147	137	80	160	9.4	182	22	1500	0.17	Atorvastatin	10.7053	62.1	23.597	274
135	0.61	60	157	20	124	46	123	137	80	109	7	145	36	1000	0.04	Rosuvastatin	8.32923	54	24.3418	193.8
136	0.8	52	152	14	152	50	136	154	68	102	6.7	157	55	1000	0.112	Rosuvastatin	9.44159	46.8	22.5069	216.4
137	0.59	58	155	20	77	87	117	130	80	339	14.6	414	75	1500	0.21	Atorvastatin	6.86736	52.2	24.1415	219.4
138	1.19	67	150	14	206	63	107	138	88	191	9.1	279	88	500	0.126	Rosuvastatin	2.82039	60.3	29.7778	211.2
139	0.68	56	156	21	353	49	132	130	76	134	8.9	263	129	1500	0.28	Rosuvastatin	1.96397	50.4	23.0112	251.6
140	0.9	93	170	39	447	42	85	128	73	190	9	192	2	1000	1.2	Atorvastatin	3.9248	83.7	32.1799	216.4
141	0.72	65	153	16	190	53	118	123	65	122	6.6	126	4	1000	0.24	Rosuvastatin	3.9248	58.5	27.7671	209
142	0.98	74	174	27	135	32	120	120	80	108	9.8	122	14	1000	0.09	Rosuvastatin	9.21485	66.6	24.4418	179
143	0.8	62.9	165	24	42	55	53	124	76	159	12.4	174	15	1500	0.24	Atorvastatin	1.83193	56.61	23.1038	116.4
144	0.89	70	168	37	56	50	86.8	140	84	110	6.2	125	15	1000	0.27	Rosuvastatin	6.20871	63	24.8016	148
145	0.7	69	158	14	120	52	89	135	84	107	6.8	131	24	1500	0.33	Pravastatin	10.2144	62.1	27.6398	165
146	1.1	78	169	20	214	41	134	150	101	115	9.1	141	26	1500	0.14	Rosuvastatin	3.47408	70.2	27.31	217.8
147	0.7	78	168	64	98	46	91	156	88	110	6.2	137	27	1000	0.12	Pravastatin	5.25651	70.2	27.6361	156.6
148	0.9	62	168	40	370	45	110	114	83	114	9.7	156	42	1000	0.56	Rosuvastatin	1.76192	55.8	21.9671	229
149	0.58	56	156	12	90	59	123	128	30	125	6.8	197	72	1000	0.392	Rosuvastatin	7.4361	50.4	23.0112	200
150	1.4	72	149	15	93	51	107	152	76	140	7	246	106	2000	0.182	Atorvastatin	9.70366	64.8	32.431	176.6
151	0.49	57.9	150	12	79	54	123	120	80	170	11.2	385	215	1000	0.357	Rosuvastatin	9.70366	52.11	25.7333	192.8
152	0.64	55	156	115	194	30	66	115	78	123	10.8	124	1	1000	0.08	Atorvastatin	0.854337	49.5	22.6003	134.8
153	0.9	67	158	16	228	69	159	136	78	125	6.1	132	7	2000	0.21	Rosuvastatin	8.8691	60.3	26.8386	273.6
154	0.9	68.6	162	44	142	43	97	114	72	107	6.4	115	8	2000	0.19	Atorvastatin	9.42692	61.74	26.1393	168.4
155	0.87	61	166	23	82	55	89	119	59	92	9.8	101	9	1000	0.11	Rosuvastatin	3.37074	54.9	22.1367	160.4
156	0.97	82	168	34	170	41	134	128	83	112	7.9	122	10	2000	0.15	Atorvastatin	3.11245	73.8	29.0533	209
157	0.68	65.6	163	13	92	42	74.4	112	76	87	9.1	98	11	1500	0.36	Rosuvastatin	10.2764	59.04	24.6904	134.8
158	0.42	54	150	29	220	44	111	153	84	114	7.4	133	19	1000	0.06	Rosuvastatin	1.16071	48.6	24	199
159	0.64	57	156.3	115	194	30	66	112	80	195	10.8	225	30	1000	0.18	Rosuvastatin	8.31663	51.3	23.3323	134.8
160	0.76	73	159	44	107	60	125	158	84	135	7.8	170	35	2000	0.39	Atorvastatin	10.5139	65.7	28.8754	206.4
161	0.79	76	168	15	147	35	174	137	65	203	12.3	252	49	1500	0.364	Atorvastatin	10.5139	68.4	26.9274	238.4
162	0.91	89	168	27	99	49	99	119	85	240	8.7	298	58	500	0.098	Rosuvastatin	1.95889	80.1	31.5334	167.8
163	0.75	65	154	23	170	49	97	120	76	128	6.5	199	71	2000	0.322	Rosuvastatin	8.48538	58.5	27.4077	180
164	0.8	52	154	6	111	45	153	118	78	117	6.7	194	77	1500	0.196	Atorvastatin	4.78722	46.8	21.9261	220.2
165	0.8	57	154	8	453	46	119	152	70	99	12.1	197	98	2000	0.168	Atorvastatin	2.59073	51.3	24.0344	255.6
166	0.6	60	162	11	77	73	110	139	81	147	9.2	280	133	1000	0.168	Rosuvastatin	8.55771	54	22.8624	198.4
167	1	52	168	40	183	45	157	122	77	109	6.6	245	136	500	0.14	Atorvastatin	10.9623	46.8	18.424	238.6
168	0.81	68	172	25	101	35	113	91	58	101	9.6	242	141	1500	0.084	Atorvastatin	4.34726	61.2	22.9854	168.2
169	0.94	60	161	23	326	31	133	103	80	124	7	274	150	1000	0.136	Rosuvastatin	3.12307	54	23.1473	229.2
170	0.9	53	162	17	139	59	108	131	75	131	7.7	335	204	2000	0.544	Atorvastatin	8.73788	47.7	20.1951	194.8
171	0.7	102	160	29	125	40	100	140	79	113	8.9	120	7	1500	0.16	Atorvastatin	8.73788	91.8	39.8437	165
172	0.7	54	157	13	92	57	128	120	78	148	7.1	158	10	2000	0.07	Rosuvastatin	4.11994	48.6	21.9076	203.4
173	0.73	60	153	32	207	51	148	120	80	111	7	121	10	1000	0.11	Atorvastatin	2.44633	54	25.6312	240.4
174	0.57	53	150	21	83	50	133	156	89	140	10.3	155	15	2000	0.08	Atorvastatin	5.54772	47.7	23.5556	199.6
175	1	62	164	22	110	38	123	133	79	132	6.8	150	18	500	0.12	Rosuvastatin	10.1832	55.8	23.0518	183
176	0.6	60	163	41	154	33	127	143	83	108	7.3	133	25	1500	0.08	Atorvastatin	3.09587	54	22.5827	190.8
177	0.89	106	182	29	199	38	149	141	98	101	6.3	126	25	2000	0.26	Rosuvastatin	10.0602	95.4	32.001	226.8
178	1	62	169	19	74	60	138	134	76	102	9.6	135	33	2000	0.11	Atorvastatin	6.63812	55.8	21.7079	212.8
179	0.73	63	161	33	94	38	91	118	86	128	11.3	165	37	1500	0.28	Rosuvastatin	9.00959	56.7	24.3046	147.8
180	0.57	58	151	79	271	39	124	127	92	98	7.6	150	52	1000	0.126	Rosuvastatin	0.581747	52.2	25.4375	217.2
181	0.51	76	158	33	69	66	139	127	77	151	8.5	205	54	1500	0.462	Pravastatin	0.581747	68.4	30.4438	218.8
182	1.1	82	180	40	319	37	115	136	84	109	6.8	174	65	2000	0.196	Atorvastatin	9.57385	73.8	25.3086	215.8
183	1.1	81	180	46	279	37	163	121	81	109	6.1	174	65	2000	0.308	Rosuvastatin	6.82412	72.9	25	255.8
184	0.7	66	156	43	85	52	116	115	60	115	8.9	192	77	1500	0.196	Atorvastatin	3.90355	59.4	27.1203	185
185	1.11	70	165	28	248	37	106	125	80	137	6.5	143	6	1000	0.12	Rosuvastatin	0.76886	63	25.7117	192.6
186	0.9	50	158	19	72	93	84	107	72	128	6.8	144	16	1000	0.19	Rosuvastatin	7.64892	45	20.0288	191.4
187	0.6	66	170	34	112	54	162	135	67	119	7.8	142	23	2000	0.16	Atorvastatin	3.93858	59.4	22.8374	238.4
188	1	81	194	34	156	59	179	132	78	95	7.2	123	28	1000	0.31	Atorvastatin	9.9439	72.9	21.5219	269.2
189	1.76	67	159	12	375	33	126	143	88	107	6.4	143	36	2000	0.112	Atorvastatin	0.829569	60.3	26.5021	234
190	0.9	66	165	9	143	47	146	123	84	134	6.6	179	45	1500	0.168	Pravastatin	2.08531	59.4	24.2424	221.6
191	0.54	66	149	38	64	60	119	145	90	101	7.9	160	59	2000	0.098	Rosuvastatin	2.08531	59.4	29.7284	191.8
192	1.2	80	171	19	157	46	133	135	75	199	11.2	269	70	2000	0.252	Rosuvastatin	6.09052	72	27.3588	210.4
193	1.35	68	150.7	28	175	38	123	126	78	129	7.6	212	83	500	0.462	Atorvastatin	2.88473	61.2	29.9421	196
194	0.95	76	169	65	250	37	129	119	76	119	7.7	282	163	1000	0.34	Rosuvastatin	5.19163	68.4	26.6097	216
195	1.04	71	158	21	118	53	124	123	68	118	6.1	120	2	500	0.2	Rosuvastatin	5.43159	63.9	28.441	200.6
196	1.17	68.3	170	60	47	32	74	103	76	97	6.2	102	5	1000	0.21	Rosuvastatin	2.9663	61.47	23.6332	115.4
197	0.59	51.5	155.6	12	59	70	57	121	79	108	12.2	115	7	1500	0.12	Atorvastatin	5.36123	46.35	21.271	138.8
198	0.64	49	150	42	290	51	150	155	78	143	7.1	153	10	1000	0.23	Atorvastatin	6.09042	44.1	21.7778	259
199	1.03	65	165	60	126	17	98	127	68	100	9.2	118	18	1500	0.18	Rosuvastatin	9.09939	58.5	23.8751	140.2
200	0.86	76	182	19	133	37	119	128	70	148	7.3	172	24	1000	0.06	Pravastatin	7.58975	68.4	22.9441	182.6
201	0.8	57	150	61	87	70	73	148	88	117	7.4	144	27	2000	0.16	Atorvastatin	7.58975	51.3	25.3333	160.4
202	0.73	80	159	61	129	54	179	130	90	86	6.4	114	28	2000	0.19	Atorvastatin	10.9291	72	31.6443	258.8
203	0.7	64	161	14	301	45	139	115	77	196	7.7	225	29	2000	0.12	Pravastatin	5.97511	57.6	24.6904	244.2
204	1.5	61	156	74	169	36	94	142	70	101	17.4	130	29	2000	0.13	Atorvastatin	5.05269	54.9	25.0657	163.8
205	1	74	164	51	158	38	159	120	80	89	10.6	144	55	1000	0.406	Atorvastatin	9.817	66.6	27.5134	228.6
206	0.9	81	161	34	285	42	169	138	83	119	10.3	185	66	2000	0.574	Pravastatin	8.09524	72.9	31.2488	268
207	0.91	79	155	14	122	60	181	154	92	144	7.1	232	88	1000	0.056	Atorvastatin	10.0902	71.1	32.8824	265.4
208	0.55	60	147	70	107	43	113	158	89	141	6.8	247	106	1000	0.448	Pravastatin	10.5637	54	27.7662	177.4
209	0.91	104	174	76	159	26	106.2	144	78	135	7.3	296	161	1500	0.51	Atorvastatin	4.28534	93.6	34.3506	164
210	0.8	57	152	61	87	70	73	124	87	154	7.4	330	176	2000	0.187	Rosuvastatin	7.58975	51.3	24.6711	160.4
211	1.36	63	170	32	141	38	73	127	76	91	6.7	117	26	1500	0.09	Atorvastatin	7.58975	56.7	21.7993	139.2
212	1.48	67	165	30	102	42	49	167	96	139	6.2	179	40	1000	0.056	Atorvastatin	10.9291	60.3	24.6097	111.4
213	0.6	46	151	13	244	47	151	124	73	212	9.2	258	46	2000	0.434	Pravastatin	5.97511	41.4	20.1746	246.8
214	0.66	68	158	55	111	57	117	133	70	131	10.6	341	210	1000	0.68	Rosuvastatin	5.05269	61.2	27.2392	196.2
215	0.98	80	160	142	199	47	106	120	76	98	7.8	358	260	1500	0.51	Pravastatin	9.817	72	31.25	192.8
216	0.81	59	181	13	93	38	109	147	83	105	10.7	465	360	2000	0.136	Atorvastatin	8.09524	53.1	18.0092	165.6
217	0.53	61	156	26	58	51	90	160	95	142	10.2	145	3	500	0.1	Rosuvastatin	10.0902	54.9	25.0657	152.6
218	0.56	56	150	39	84	55	120	120	80	141	7.9	155	14	1000	0.11	Atorvastatin	10.5637	50.4	24.8889	191.8
219	1.3	89	182	32	250	36	124	129	79	136	12.9	172	36	2000	0.14	Pravastatin	4.28534	80.1	26.8687	210
220	1	70	166	22	92	22	124	136	85	112	6.3	158	46	1500	0.224	Atorvastatin	7.83013	63	25.4028	164.4
221	0.73	72	169	43	129	68	132	130	86	157	7.4	223	66	1500	0.126	Atorvastatin	7.83013	64.8	25.2092	225.8
222	0.55	42	156	15	43	55	43	122	76	112	7.9	191	79	1000	0.462	Atorvastatin	4.6699	37.8	17.2584	106.6
223	0.5	73.5	160	33	69	39	102	152	79	97	7.2	177	80	500	0.336	Pravastatin	2.62756	66.15	28.7109	154.8
224	0.99	55.4	159.5	14	122	59	129	129	75	101	6.7	280	179	1000	0.221	Atorvastatin	4.6062	49.86	21.7765	212.4
225	0.9	79	164	75	236	47	138	130	82	121	6.8	127	6	1000	0.08	Atorvastatin	6.6115	71.1	29.3724	232.2
226	0.6	50	153.4	37	101	42	93	143	88	129	7.4	136	7	2000	0.33	Pravastatin	3.96595	45	21.2481	155.2
227	0.9	55	151	44	212	46	92	127	91	142	7.3	162	20	1000	0.15	Atorvastatin	3.70299	49.5	24.1217	180.4
228	0.95	70	170	31	91	29	69	120	80	109	6.9	141	32	1000	0.09	Pravastatin	6.64486	63	24.2215	116.2
229	0.6	74	151	57	133	28	71	134	86	100	9.5	133	33	1000	0.12	Pravastatin	4.42188	66.6	32.4547	125.6
230	0.56	68	153	120	186	30	91	114	64	91	13	125	34	1000	0.1	Atorvastatin	9.24703	61.2	29.0487	158.2
231	1.3	60	150	24	70	65	147	140	90	95	6	131	36	1000	0.28	Pravastatin	9.24703	54	26.6667	226
232	0.8	77	150	48	130	63	130	125	62	115	7.4	155	40	1500	0.14	Atorvastatin	1	69.3	34.2222	219
233	0.62	49.5	156	16	170	48	97	120	90	112	7	152	40	1000	0.154	Atorvastatin	7.50261	44.55	20.3402	179
234	1.1	65	163	11	111	48	110	134	67	127	9.8	179	52	2000	0.476	Pravastatin	3.30857	58.5	24.4646	180.2
235	0.54	56.4	158	38	190	45	152	115	74	130	7.5	188	58	2000	0.364	Atorvastatin	3.21075	50.76	22.5925	235
236	1.53	61	161.6	38	117	46	111	168	105	101	14.2	166	65	2000	0.112	Atorvastatin	4.02061	54.9	23.3586	180.4
237	1.4	89	178	67	144	73	118	128	68	99	9.3	172	73	1000	0.084	Atorvastatin	5.23456	80.1	28.0899	219.8
238	0.91	105	165	45	226	41	140	142	83	79	7.8	174	95	1500	0.434	Pravastatin	5.16497	94.5	38.5675	226.2
239	0.74	67	170	46	159	37	144	120	80	99	13.1	305	206	1000	0.714	Atorvastatin	5.68687	60.3	23.1834	212.8
240	0.8	60	165	21	563	40	72	155	99	166	9.8	175	9	1500	0.26	Pravastatin	4.17981	54	22.0386	224.6
241	0.76	53	153	25	92	45	103	142	76	95	7.4	108	13	1500	0.08	Atorvastatin	4.17981	47.7	22.6409	166.4
242	1	67	163	47	61	50	118	138	70	100	9.6	115	15	2000	0.21	Atorvastatin	8.54654	60.3	25.2174	180.2
243	0.61	51	142	16	148	47	103	138	66	135	8.9	152	17	2000	0.42	Pravastatin	9.6818	45.9	25.2926	179.6
244	0.86	88.5	165	41	159	45	93.2	131	79	128	8.6	146	18	1000	0.26	Rosuvastatin	9.49332	79.65	32.5069	170
245	1.06	58	161	51	73	30	97	103	61	132	7.9	150	18	1500	0.24	Atorvastatin	8.86778	52.2	22.3757	141.6
246	0.7	58	148	75	117	43	93	203	113	95	11.8	114	19	1000	0.22	Pravastatin	5.52392	52.2	26.4792	159.4
247	0.9	75	170	29	120	59	108	120	80	114	6.2	135	21	1000	0.14	Pravastatin	2.86252	67.5	25.9516	191
248	0.62	83	166	56	146	37	84.8	143	85	126	6.3	155	29	1000	0.12	Atorvastatin	4.66893	74.7	30.1205	151
249	1.05	73	172	28	133	41	112	139	81	120	6.9	164	44	1000	0.308	Atorvastatin	5.93859	65.7	24.6755	179.6
250	0.84	52	151	18	190	45	138	120	66	106	8.3	153	47	500	0.308	Pravastatin	8.5694	46.8	22.806	221
251	0.54	62	158	29	128	48	81	142	87	106	7.9	153	47	1000	0.126	Atorvastatin	8.5694	55.8	24.8358	154.6
252	0.8	58	150	19	232	49	150	123	71	139	6.8	189	50	1000	0.294	Pravastatin	8.45115	52.2	25.7778	245.4
253	1	49	165	49	96	40	72.8	113	73	126	7.2	185	59	1000	0.448	Rosuvastatin	3.87881	44.1	17.9982	132
254	1.2	60	168	28	83	67	108	145	74	115	7	277	162	1000	0.17	Atorvastatin	1	54	21.2585	191.6
255	0.7	75	160	34	122	33	125	123	78	116	9.1	124	8	1500	0.18	Atorvastatin	4.31208	67.5	29.2969	182.4
256	0.82	84	177	54	116	44	137	135	96	103	6.3	118	15	1000	0.11	Rosuvastatin	9.46208	75.6	26.8122	204.2
257	0.68	45.7	149.7	29	80	52	90	111	68	109	6.4	133	24	1000	0.17	Atorvastatin	9.2538	41.13	20.3926	158
258	0.53	68	153	30	87	34	121	122	79	90	6.9	115	25	500	0.07	Rosuvastatin	2.02301	61.2	29.0487	172.4
259	1.2	69	168	14	204	48	91	126	80	119	8.4	148	29	1000	0.33	Rosuvastatin	0.571548	62.1	24.4473	179.8
260	1	70	171	38	113	51	86	148	84	147	10.2	192	45	1500	0.462	Rosuvastatin	1.85708	63	23.939	159.6
261	1.12	67	160	33	183	35	95	108	64	136	7.8	192	56	1500	0.238	Atorvastatin	1.85708	60.3	26.1719	166.6
262	0.87	70.5	167	18	42	43	112	145	87	102	7.4	189	87	1000	0.448	Atorvastatin	3.77428	63.45	25.2788	163.4
263	1	66	166	43	55	48	117	132	76	81	10.6	189	108	2000	0.294	Atorvastatin	3.9737	59.4	23.9512	176
264	0.75	52	156.9	20	88	62	128	144	77	121	6.4	232	111	1000	0.406	Rosuvastatin	6.25438	46.8	21.1231	207.6
265	0.9	58	151	38	130	57	111	120	72	110	6.4	239	129	1500	0.112	Atorvastatin	7.46958	52.2	25.4375	194
266	0.9	67	160	32	72	46	94	127	63	135	11.5	143	8	2000	0.09	Rosuvastatin	7.65575	60.3	26.1719	154.4
267	0.53	65.7	157	17	120	40	124	180	83	120	7.1	128	8	1000	0.26	Pravastatin	9.48854	59.13	26.6542	188
268	0.89	67	163	24	75	37	76	116	79	91	6.5	108	17	1500	0.41	Atorvastatin	5.45103	60.3	25.2174	128
269	1.27	65	163	26	59	67	115	106	68	128	11.8	148	20	1500	0.33	Rosuvastatin	5.00463	58.5	24.4646	193.8
270	0.89	68	150	27	83	42	162	137	85	100	8.6	129	29	1000	0.42	Rosuvastatin	2.41982	61.2	30.2222	220.6
271	0.75	64	160	28	112	40	174	128	66	115	11	167	52	1000	0.098	Pravastatin	2.41982	57.6	25	236.4
272	0.74	44.1	160	24	243	35	95	161	78	150	13.1	205	55	2000	0.098	Atorvastatin	1.40881	39.69	17.2266	178.6
273	0.78	72	166	12	87	38	103	133	85	160	12.7	218	58	500	0.266	Rosuvastatin	6.57471	64.8	26.1286	158.4
274	0.7	53	148	63	108	77	144	128	79	135	6.3	207	72	1500	0.154	Pravastatin	5.5048	47.7	24.1965	242.6
275	0.93	84	167	33	249	32	83	164	91	147	7.7	228	81	1000	0.238	Rosuvastatin	10.3698	75.6	30.1194	164.8
276	0.8	65	167	35	193	39	123	120	81	115	9.7	198	83	1500	0.154	Rosuvastatin	4.87611	58.5	23.3067	200.6
277	1.25	58.5	150	35	96	51	125	167	92	123	9.3	230	107	1500	0.154	Rosuvastatin	1	52.65	26	195.2
278	1.1	66	163	26	167	30	119	142	81	119	13.3	313	194	1500	0.068	Atorvastatin	5.89813	59.4	24.841	182.4
279	0.69	51	157	14	178	42	107	144	74	103	7.8	114	11	1000	0.19	Pravastatin	7.26003	45.9	20.6905	184.6
280	0.57	67	153	17	111	31	99	130	77	133	9.8	146	13	1000	0.32	Pravastatin	6.70946	60.3	28.6215	152.2
281	0.63	53	157	20	119	36	73.2	110	60	259	9.6	289	30	1500	0.09	Rosuvastatin	6.70946	47.7	21.5019	133
282	0.71	53	156	16	202	52	77	132	99	228	8.5	286	58	1500	0.336	Rosuvastatin	2.20469	47.7	21.7784	169.4
283	0.7	54	152	42	45	48	107	124	63	123	11.4	211	88	1000	0.182	Atorvastatin	4.99007	48.6	23.3726	164
284	0.9	55	150	22	205	59	154	143	83	130	7.6	225	95	2000	0.168	Atorvastatin	4.61043	49.5	24.4444	254
285	0.8	51	152	19	93	55	136	145	83	139	6.8	286	147	1500	0.112	Pravastatin	10.932	45.9	22.0741	209.6
286	0.82	65.9	158	25	152	32	108	121	76	107	8.5	111	4	1500	0.1	Atorvastatin	6.45075	59.31	26.398	170.4
287	0.8	56	150	25	205	47	99	155	87	108	8.6	117	9	1000	0.23	Rosuvastatin	0.798013	50.4	24.8889	187
288	1.1	66	155	22	360	45	64	128	69	120	7.2	159	39	1000	0.14	Rosuvastatin	4.01561	59.4	27.4714	181
289	0.9	65.6	170	36	131	44	133	128	66	127	6.7	285	158	1500	0.34	Atorvastatin	5.71867	59.04	22.699	203.2
290	1.3	75.3	161	28	277	67	145	138	83	94	6.5	147	53	1000	0.322	Rosuvastatin	1	67.77	29.0498	267.4
291	1	66	155	34	184	43	165	173	100	152	7.1	213	61	1500	0.21	Atorvastatin	1	59.4	27.4714	244.8
292	0.9	74	155	14	95	41	91	125	81	102	6.8	165	63	1000	0.378	Rosuvastatin	5.00474	66.6	30.8012	151
293	1	58.6	163	23	62	52	139	136	71	118	7	192	74	1000	0.308	Rosuvastatin	3.17928	52.74	22.0558	203.4
294	0.8	52	154	10	294	52	155	137	77	122	6.6	226	104	500	0.238	Pravastatin	7.69099	46.8	21.9261	265.8
295	1.03	59	160	21	61	45	86	134	73	141	14.1	157	16	1500	0.14	Atorvastatin	10.6132	53.1	23.0469	143.2
296	1.3	59	153	37	281	36	113	131	71	100	9.5	117	17	1000	0.12	Atorvastatin	0.577355	53.1	25.204	205.2
297	0.7	62.3	147	31	83	68	108	131	57	177	8	266	89	1000	0.196	Pravastatin	5.69589	56.07	28.8306	192.6
298	0.64	53	153	112	143	39	93	115	65	102	8.1	108	6	1000	0.22	Rosuvastatin	3.87695	47.7	22.6409	160.6
299	0.8	65	151	33	196	75	118.4	128	76	120	6.6	130	10	1000	0.33	Rosuvastatin	2.08621	58.5	28.5075	232.6
300	0.95	65	156	30	277	33	103	140	80	122	12.4	135	13	1500	0.17	Pravastatin	10.2418	58.5	26.7094	191.4
301	0.65	57	159	26	66	75	121	120	76	115	7.6	144	29	1000	0.29	Atorvastatin	10.2418	51.3	22.5466	209.2
302	0.8	43.4	151	17	100	66	136	117	65	138	6.2	168	30	1000	0.11	Rosuvastatin	10.395	39.06	19.0343	222
303	1.1	42	174	21	139	55	152	113	82	153	6.1	196	43	1500	0.112	Pravastatin	1	37.8	13.8724	234.8
304	0.65	55	152	22	113	43	61	138	69	130	9.1	186	56	2000	0.322	Atorvastatin	2.51347	49.5	23.8054	126.6
305	0.85	68	160	27	258	39	127	99	71	103	6.6	159	56	1500	0.154	Rosuvastatin	8.89711	61.2	26.5625	217.6
306	0.8	68.7	158	33	89	61	123	176	79	105	8.7	165	60	1000	0.49	Atorvastatin	5.40818	61.83	27.5196	201.8
307	1.2	84	159	30	167	42	147	138	69	165	14.5	233	68	2000	0.364	Rosuvastatin	4.38222	75.6	33.2265	222.4
308	0.77	61	150	13	164	29	112	159	97	105	6	180	75	1000	0.462	Pravastatin	10.5575	54.9	27.1111	173.8
309	1	54.5	161	15	70	43	96	115	58	124	8.4	133	9	1500	0.34	Rosuvastatin	5.57924	49.05	21.0254	153
310	1.36	58	166	19	354	39	82	122	63	119	11.5	137	18	2000	0.23	Pravastatin	10.2418	52.2	21.048	191.8
311	1.14	70	163	39	181	29	70	108	58	115	8.2	140	25	1000	0.21	Rosuvastatin	10.2418	63	26.3465	135.2
312	0.72	70	158	24	77	31	101	118	65	128	6.3	167	39	1000	0.28	Pravastatin	10.395	63	28.0404	147.4
313	0.91	61	154.3	53	112	55	74	140	87	93	7.2	135	42	1500	0.154	Atorvastatin	1	54.9	25.6211	151.4
314	0.7	55	170	12	112	28	116	149	75	107	7	160	53	1000	0.168	Rosuvastatin	2.51347	49.5	19.0311	166.4
315	1.1	58	162	22	38	67	124	108	66	217	9.6	274	57	1500	0.574	Rosuvastatin	8.89711	52.2	22.1003	198.6
316	0.99	72	164	39	235	35	100	136	93	120	7.4	180	60	1000	0.112	Pravastatin	5.40818	64.8	26.7698	182
317	0.7	64	150	19	120	56	140	120	65	143	7.6	286	143	2000	0.056	Atorvastatin	4.38222	57.6	28.4444	220
318	0.9	70	152	38	131	34	89	144	76	131	6.2	133	2	1000	0.1	Rosuvastatin	10.5575	63	30.2978	149.2
319	0.74	64	153	30	200	41	75	127	70	84	6.1	88	4	500	0.11	Atorvastatin	5.57924	57.6	27.3399	156
320	0.74	65	151	41	119	44	91	186	92	129	7	133	4	1500	0.22	Pravastatin	8.48228	58.5	28.5075	158.8
321	0.85	55	141	45	142	31	88	141	80	108	9.7	113	5	1500	0.11	Atorvastatin	8.48228	49.5	27.6646	147.4
322	0.39	68.5	158	12	90	64	94	127	54	140	7.7	150	10	1000	0.31	Atorvastatin	5.4986	61.65	27.4395	176
323	1.3	78	166	39	241	64	95	131	62	107	7.5	119	12	1000	0.19	Atorvastatin	8.58076	70.2	28.306	207.2
324	0.7	62	163	106	61	43	86	134	72	85	6.8	101	16	1000	0.23	Pravastatin	3.46611	55.8	23.3355	141.2
325	1.05	45.4	150	27	175	63	148	120	80	102	10.1	127	25	1000	0.06	Atorvastatin	10.8167	40.86	20.1778	246
326	0.7	56	151	15	128	52	95	179	88	124	6.4	172	48	1000	0.448	Pravastatin	8.32078	50.4	24.5603	172.6
327	0.9	59	155	17	59	71	102	125	75	126	6.2	207	81	1000	0.084	Pravastatin	0.96921	53.1	24.5578	184.8
328	1	42	144	30	191	35	111	150	77	172	9.6	279	107	1000	0.252	Atorvastatin	6.91833	37.8	20.2546	184.2
329	0.55	60	147	24	80	48	145	152	75	113	6	231	118	2000	0.084	Atorvastatin	6.06557	54	27.7662	209
330	0.83	74	162	65	81	53	118	132	79	98	8.1	238	140	2000	0.294	Atorvastatin	10.1136	66.6	28.1969	187.2
331	0.91	73	156	10	259	51	98	121	70	88	10.2	93	5	500	0.3	Pravastatin	10.1136	65.7	29.9967	200.8
332	0.77	55.7	151	18	202	37	70	151	79	105	6.6	114	9	1000	0.42	Atorvastatin	2.19561	50.13	24.4288	147.4
333	1.5	60	170	14	79	60	75	139	88	104	7	126	22	1000	0.05	Atorvastatin	10.1962	54	20.7612	150.8
334	0.9	71	172	41	56	45	93	134	77	141	6.6	167	26	1000	0.13	Pravastatin	8.53343	63.9	23.9995	149.2
335	0.9	72.5	160	18	109	65	88.8	161	89	116	9.4	145	29	1000	0.24	Atorvastatin	9.89837	65.25	28.3203	175.6
336	0.75	50	160	15	131	57	115	125	71	101	6.4	140	39	1000	0.126	Atorvastatin	6.36148	45	19.5312	198.2
337	1	64	162	30	82	38	118	133	85	127	11.5	190	63	1000	0.336	Atorvastatin	8.8473	57.6	24.3865	172.4
338	0.85	53	149	23	195	50	168	108	52	153	8.9	238	85	2000	0.112	Atorvastatin	3.44917	47.7	23.8728	257
339	0.59	75	173	30	90	34	66	123	64	103	6.8	111	8	500	0.21	Atorvastatin	4.24876	67.5	25.0593	118
340	0.98	80	157	9	57	45	96	156	76	104	6.9	120	16	1000	0.09	Rosuvastatin	9.37371	72	32.4557	152.4
341	1.05	75	169	36	63	54	88	145	62	132	7.9	156	24	500	0.15	Atorvastatin	9.37371	67.5	26.2596	154.6
342	0.58	60	155	28	50	63	85	106	55	179	6.6	209	30	1000	0.24	Atorvastatin	2.86077	54	24.974	158
343	0.98	80	164	41	104	44	84	121	60	154	7.9	338	184	500	0.374	Rosuvastatin	7.6265	72	29.7442	148.8
344	0.61	58	146	11	101	52	127	130	80	118	6.6	127	9	500	0.09	Pravastatin	2.81983	52.2	27.2096	199.2
345	1.2	70	160	23	105	63	65	130	74	103	7.3	113	10	1000	0.08	Atorvastatin	10.1873	63	27.3437	149
346	0.55	65	160	32	126	51	50.8	148	66	143	6.6	160	17	1000	0.11	Rosuvastatin	1.02634	58.5	25.3906	127
347	0.45	64	161.5	19	272	52	62	120	70	116	6.6	135	19	1000	0.34	Atorvastatin	2.8015	57.6	24.5378	168.4
348	1.11	75	167	21	109	48	90	135	84	102	6.5	124	22	2000	0.33	Pravastatin	10.3015	67.5	26.8923	159.8
349	1.2	73	164	34	108	59	145	133	84	104	7.6	151	47	1000	0.196	Rosuvastatin	3.44504	65.7	27.1416	225.6
350	1.3	58	166	17	136	40	129	105	67	134	6.7	213	79	1000	0.224	Atorvastatin	5.74679	52.2	21.048	196.2
351	1.2	55	156	7	102	40	76	120	80	150	9.4	155	5	1000	0.11	Pravastatin	5.74679	49.5	22.6003	136.4
352	1.56	78	160	21	115	32	121	149	81	114	6.6	130	16	1000	0.23	Atorvastatin	4.74909	70.2	30.4687	176
353	0.68	50	155	70	78	43	88	101	70	114	10.3	139	25	1000	0.32	Rosuvastatin	1	45	20.8117	146.6
354	0.79	90	164	33	206	56	124	154	84	132	12.2	189	57	1000	0.252	Atorvastatin	10.5718	81	33.4622	221.2
355	0.67	75	162	19	200	49	128	130	80	98	10.7	110	12	1000	0.24	Atorvastatin	6.38178	67.5	28.578	217
356	1.5	68.5	160	27	100	70	98	122	73	148	7	178	30	1000	0.21	Pravastatin	0.52695	61.65	26.7578	188
357	0.7	56	153	76	116	29	84	131	79	160	6.3	198	38	1000	0.42	Rosuvastatin	7.47425	50.4	23.9224	136.2
358	0.9	89	168	73	110	48	105	147	97	99	6.6	141	42	500	0.294	Atorvastatin	9.99203	80.1	31.5334	175
359	1.1	64	160	79	76	51	106	116	96	128	7	182	54	1000	0.196	Atorvastatin	0.80367	57.6	25	172.2
360	0.79	60	149	10	200	56	133	144	75	163	13.4	228	65	1500	0.322	Atorvastatin	1.00424	54	27.0258	229
361	0.8	52	149	26	232	43	177	139	71	92	8.4	195	103	1000	0.336	Pravastatin	1.00424	46.8	23.4224	266.4
362	0.9	47.6	161	24	115	41	163	135	89	132	6.8	243	111	1000	0.336	Atorvastatin	6.17515	42.84	18.3635	227
363	0.9	48	153	24	140	85	157	132	75	153	10.6	291	138	500	0.168	Rosuvastatin	3.57314	43.2	20.5049	270
364	0.83	76	156	31	112	56	211	120	80	118	8.5	294	176	1000	0.17	Atorvastatin	9.00353	68.4	31.2295	289.4
365	0.73	55	160	15	91	48	61	149	54	142	11.8	146	4	2000	0.13	Pravastatin	5.67048	49.5	21.4844	127.2
366	1.37	55	154	20	171	45	176	102	57	157	9.8	168	11	500	0.06	Atorvastatin	8.24397	49.5	23.1911	255.2
367	0.9	80	161	27	103	43	111	130	80	167	8.4	198	31	1500	0.06	Atorvastatin	0.541084	72	30.863	174.6
368	1.3	98	165	16	176	27	98	135	76	151	6.1	182	31	1000	0.14	Atorvastatin	8.9597	88.2	35.9963	160.2
369	1.4	75	167	53	76	57	78	136	82	132	8.3	175	43	1500	0.434	Atorvastatin	10.3613	67.5	26.8923	150.2
370	1.1	78	160	26	75	43	84	140	90	98	6.4	250	152	1500	0.17	Atorvastatin	3.78403	70.2	30.4687	142
371	0.7	54	154	16	208	30	86	140	82	117	6.6	126	9	1500	0.07	Atorvastatin	3.78403	48.6	22.7694	157.6
372	0.7	70	143	25	198	39	74	143	79	128	8.3	137	9	1000	0.12	Atorvastatin	5.59396	63	34.2315	152.6
373	0.8	54	160	41	239	41	87	148	65	156	7.5	169	13	2000	0.15	Pravastatin	6.36311	48.6	21.0937	175.8
374	0.79	47	150	32	312	31	106	131	61	136	8.5	178	42	1000	0.42	Atorvastatin	2.95633	42.3	20.8889	199.4
375	0.9	54	149	15	213	45	113	113	66	130	6.8	284	154	500	0.34	Pravastatin	5.88234	48.6	24.3232	200.6
376	0.6	80	146	19	140	42	139	120	80	136	9	378	242	500	0.408	Atorvastatin	2.35842	72	37.5305	209
377	0.84	57	150	41	273	44	132	146	77	166	9.3	234	68	500	0.252	Pravastatin	1.91557	51.3	25.3333	230.6
378	1.39	52	140	12	246	42	101	154	94	152	8.8	187	35	1000	0.21	Atorvastatin	0.839654	46.8	26.5306	192.2
379	0.81	58	161	12	95	39	100	168	56	153	8.5	418	265	500	0.527	Atorvastatin	10.0963	52.2	22.3757	158
